# Supplementary material for: Insufficient maternal gestational weight gain and infant neurodevelopment at 12 months of age: the Japan Environment and Children’s Study
Source: Eur J Pediatr. 2021 Oct 12;181(3):921–31. doi: 10.1007/s00431-021-04232-7 (PMC8897327; doi:10.1007/s00431-021-04232-7)
Supplement: Supplementary file 2 — Supplementary file2 (XLSX 22 KB) [file 431_2021_4232_MOESM2_ESM.xlsx]

## Sheet: Mother_1st trimester (MT1)
	Questionnaie	Variable	Question	Answer
Information of maternal past history	MT1	MT1_0110501	Neurological/mental diseases (depression)	0=No 1=Yes
	MT1	MT1_0110503	Neurological/mental diseases (anxiety disorder (including anxiety neurosis, specific phobia, panic disorder, social phobia and obsessive-compulsive disorder))	0=No 1=Yes
	MT1	MT1_0110504	Neurological/mental diseases (schizophrenia)	0=No 1=Yes
	MT1	MT1_0110505	Neurological/mental diseases (epilepsy)	0=No 1=Yes
	MT1	MT1_0111201	Developmental disorder (attention deficit and hyperactivity disorder (ADHD))	0=No 1=Yes
	MT1	MT1_0111202	Developmental disorder (learning disability(LD))	0=No 1=Yes
	MT1	MT1_0111203	Developmental disorder (autism, Asperger’s syndrome or pervasive developmental disorder (PDD))	0=No 1=Yes
	MT1	MT1_0111204	Developmental disorder (other)	0=No 1=Yes

## Sheet: Doctor_1st trimester (DrT1)
	Questionnaie	Variable	Question	Answer
Information about the mother	DrT1	DrT1_0010001	Age of mother
	DrT1	DrT1_0020001	Mother's height
	DrT1	DrT1_0020002	Mother's weight before pregnancy
	DrT1	DrT1_0020005	How did the mother become pregnant this time?	1= Spontaneously, 2= By ovulation induction through medication, 3= By AIH, 4=By IVF, 5=By ICSI, 6=By fresh embryo transfer, 7=By frozen embryo transfer, 8=By blastocyst transfer
	DrT1	DrT1_0020006	Number of fetus and chorionicity	1=Single fetus, 2=Twin fetuses (Dichorionic diamniotic (DD)), 3=Twin fetuses (Monochorionic diamniotic (MD)), 4=Twin fetus (Monochorionic monoamniotic (MM)), 5=Triplet fetuses, 6=Quadruplet fetuses or more
Pregnancy history	DrT1	DrT1_0030001	Number of previous pregnancies
	DrT1	DrT1_0030002	Number of previous deliveries

## Sheet: Father_1st trimester (FT1)
	Questionnaie	Variable	Question	Answer
Information of paternal past history	FT1	FT1_0030501	Neurological/mental diseases (depression)	0=No 1=Yes
	FT1	FT1_0030503	Neurological/mental diseases (anxiety disorder (including anxiety neurosis, specific phobia, panic disorder, social phobia and obsessive-compulsive disorder))	0=No 1=Yes
	FT1	FT1_0030504	Neurological/mental diseases (schizophrenia)	0=No 1=Yes
	FT1	FT1_0030505	Neurological/mental diseases (epilepsy)	0=No 1=Yes
	FT1	FT1_0031101	Developmental disorder (attention deficit and hyperactivity disorder (ADHD))	0=No 1=Yes
	FT1	FT1_0031102	Developmental disorder (learning disability(LD))	0=No 1=Yes
	FT1	FT1_0031103	Developmental disorder (autism, Asperger’s syndrome or pervasive developmental disorder (PDD))	0=No 1=Yes
	FT1	FT1_0031104	Developmental disorder (other)	0=No 1=Yes

## Sheet: Mother_2nd trimester (MT2)
	Questionnaie	Variable	Question	Answer
Smoking habit	MT2	MT2_0360001	Smoking history	1=Never, 2=Previously did, but quit before recognizing current pregnancy, 3=Previously did, but quit after finding out current pregnancy, 4=Yes, I still smoke
	MT2	MT2_0370001	History of husband/partner(baby’s father)'s smoking	1=Never, 2=Previously did, but quit before recognizing current pregnancy, 3=Previously did, but quit after finding out current pregnancy, 4=Yes, I still smoke
Education	MT2	MT2_1100001	Highest level of education	1=Junior high school, 2=High school, 3=Technical junior college, 4=Technical/vocational college, 5=Associate degree, 6=Bachelor’s degree, 7=Graduate degree(Master’s/Doctor’s)
Household income	MT2	MT2_1120001	Annual household income	1=Less than 2 million yen, 2= 2 million yen to less than 4 million yen, 3=4 million yen to less than 6 million yen, 4=6 million yen to less than 8 million yen, 5=8 million yen to less than 10 million yen, 6=10 million yen to less than 12 million yen, 7=12 million yen to less than 15 million yen, 8=15 million yen to less than 20 million yen, 9=20 million yen and over

## Sheet: Doctor_At Birth (Dr0m)
	Qustionnaire	Variable	Question	Answer
Information of deliverly	Dr0m	Dr0m_0010001	Age of mother
	Dr0m	Dr0m_0020001	Pregnancy outcome	1=single birth, 3= multiple birth
	Dr0m	Dr0m_0020002	Number of babies born together
	Dr0m	Dr0m_0020102	Weeks and days of pregnancy at the time of delivery: ___________weeks
	Dr0m	Dr0m_0020103	Weeks and days of pregnancy at the time of delivery: ___________days
	Dr0m	Dr0m_0020104	Whether the baby was alive	1=Live birth, 2=Stillbirth
	Dr0m	Dr0m_0020201	Sex	1=Male, 2=Female, 3=Indeterminate
	Dr0m	Dr0m_0020301	Apgar score at 1 minute after birth
	Dr0m	Dr0m_0020302	Apgar score at 5 minutes after birth
	Dr0m	Dr0m_0020401	Mode of delivery	1=Spontaneous delivery, 2=Induced delivery, 3=Vacuum extraction, 4=Forceps delivery, 5=Planned Cesarean delivery/Emergent Cesarean delivery
Information of birth	Dr0m	Dr0m_0020801	Weight at birth(g)
	Dr0m	Dr0m_0020802	Height at birth(cm)
	Dr0m	Dr0m_0020901	Abnormality of placenta/umbilical cord	1=No, 2=Yes
	Dr0m	Dr0m_0020902	Details of abnormality of placenta/umbilical cord
	Dr0m	Dr0m_0021201	Neonatal jaundice	1=No, 2=Yes
	Dr0m	Dr0m_0021202	Number of days after birth when bilirubin level was measured
	Dr0m	Dr0m_0021203	Total bilirubin
	Dr0m	Dr0m_0021204	Treatment for neonatal jaundice: Phototherapy	0=No, 1=Yes
	Dr0m	Dr0m_0021205	Exchange transfusion	0=No, 1=Yes
	Dr0m	Dr0m_0021207	Length of phototherapy: _______Hours
Information of mother during pregnancy	Dr0m	Dr0m_0030001	Mother's weight before pregnancy: ____________kg
	Dr0m	Dr0m_0030002	Date of weight measurement
	Dr0m	Dr0m_0030003	Pregnancy week ___________ week
	Dr0m	Dr0m_0030101	Mother's weight immediately before delivery: ________kg
	Dr0m	Dr0m_0030102	Date (when the weight was measured)
	Dr0m	Dr0m_0030103	Week of pregnancy (when the weight was measured)
	Dr0m	Dr0m_0030401	Pregnancy complications	1=No, 2=Yes
	Dr0m	Dr0m_0030402	Hypertension	0=No, 1=Yes
	Dr0m	Dr0m_0030405	Diabetes	0=No, 1=Yes
	Dr0m	Dr0m_0030501	Medication during pregnancy	1=Yes, 2=No
	Dr0m	Dr0m_0030502	Steroid	0=No, 1=Yes
	Dr0m	Dr0m_0030503	Antibiotics	0=No, 1=Yes
	Dr0m	Dr0m_0030504	Iron pill	0=No, 1=Yes
	Dr0m	Dr0m_0030505	Folic acid pill	0=No, 1=Yes
	Dr0m	Dr0m_0030506	Other medicine	0=No, 1=Yes
	Dr0m	Dr0m_0030507	Details of "other medicine"
	Dr0m	Dr0m_0031301	Obstetric complications	1=Yes, 2=No
	Dr0m	Dr0m_0031308	Gestational diabetes	0=No, 1=Yes
	Dr0m	Dr0m_0031338	Intrauterine growth restriction	0=No, 1=Yes
	Dr0m	Dr0m_0031344	Gestational hypertension (light)	0=No, 1=Yes
	Dr0m	Dr0m_0031347	Gestational hypertension (severe)	0=No, 1=Yes
Information of neonalal physcal anomalies	Dr0m	Dr0m_0031501	Physical anomalies	1=No, 2=Yes
	Dr0m	Dr0m_0032701	Chromosomal anomalies: Down's syndrome	0=No, 1=Yes
	Dr0m	Dr0m_0032702	Trisomy 18	0=No, 1=Yes
	Dr0m	Dr0m_0032703	Trisomy 13	0=No, 1=Yes
	Dr0m	Dr0m_0032704	Turner syndrome	0=No, 1=Yes
	Dr0m	Dr0m_0032705	Other chromosomal anomalies	0=No, 1=Yes
	Dr0m	Dr0m_0032706	Details of "other" chromosomal anomalies
	Dr0m	Dr0m_0032801	Confirmation of the diagnosis through chromosomal testing	1=Yes, 2=No

## Sheet: Doctor_1 month old (Dr1m)
	Qustionnaire	Variable	Question	Answer
Information about the hospital	Dr1m	Dr1m_0000001	Date of entry
	Dr1m	Dr1m_0000002	Individual who filled in this questionnaire	1=Medical doctor,2=Nurse, midwife,3=Research coordinator, 4=Other
	Dr1m	Dr1m_0000003	Department where the examination was conducted	1=Obstetrics, 2=Neonatology
Information about the mother	Dr1m	Dr1m_0010001	Age of mother
	Dr1m	Dr1m_0010002	Order of birth of this child in the multiple birth
Information about the neonate	Dr1m	Dr1m_0040001	Disease currently under treatment (child)	1=No, 2=Yes
	Dr1m	Dr1m_0040002	Name of the disease
	Dr1m	Dr1m_0040101	Current medication	1=No, 2=Yes
	Dr1m	Dr1m_0040102	Name of the medicine prescribed
	Dr1m	Dr1m_0040501	Results of congenital metabolic disorder tests	1=Normal, 2= Reexamination needed, 3=Detailed examination needed, 4=Diagnosis confirmed
	Dr1m	Dr1m_0040601	Phenylketonuria	0=No, 1=Yes
	Dr1m	Dr1m_0040602	Maple syrup urine disease	0=No, 1=Yes
	Dr1m	Dr1m_0040603	Homocystinuria	0=No, 1=Yes
	Dr1m	Dr1m_0040604	Galactosemia	0=No, 1=Yes
	Dr1m	Dr1m_0040605	Congenital hypothyroidism (cretinism)	0=No, 1=Yes
	Dr1m	Dr1m_0040606	Congenital adrenal hyperplasia	0=No, 1=Yes
	Dr1m	Dr1m_0040607	Other congenital metabolic disorder	0=No, 1=Yes
	Dr1m	Dr1m_0040608	Details of "other" congenital metabolic disorder
	Dr1m	Dr1m_0040701	Hearing ability screening test	1= Pass, 2=Fail, 3=not conducted
	Dr1m	Dr1m_0040801	Methods of feeding: Breastfeeding	0=No, 1=Yes
	Dr1m	Dr1m_0040802	Mixed feeding	0=No, 1=Yes
	Dr1m	Dr1m_0040803	Infant formula	0=No, 1=Yes
	Dr1m	Dr1m_0041001	Physical anomalies	1=No, 2=Yes
	Dr1m	Dr1m_0042201	Chromosomal anomalies: Down's syndrome	0=No, 1=Yes
	Dr1m	Dr1m_0042202	Trisomy 18	0=No, 1=Yes
	Dr1m	Dr1m_0042203	Trisomy 13	0=No, 1=Yes
	Dr1m	Dr1m_0042204	Turner syndrome	0=No, 1=Yes
	Dr1m	Dr1m_0042205	Other chromosomal anomalies	0=No, 1=Yes
	Dr1m	Dr1m_0042206	Details of "other" chromosomal anomalies
	Dr1m	Dr1m_0042301	Confirmation of the diagnosis through chromosomal testing	1=Yes, 2=No, 3= Diagnosis could not be confirmed
	Dr1m	Dr1m_0042302	Results of follow-up examination
